# Supplementary material for: Transcriptome sequencing and molecular markers discovery in the gonads of Portunus sanguinolentus
Source: Sci Data. 2018 Jul 10;5:180131. doi: 10.1038/sdata.2018.131 (PMC6038849; doi:10.1038/sdata.2018.131)
Supplement: Supplementary file 1 [file sdata2018131-isa1.zip › i_Investigation.txt]

# Investigation File generated for Scientific Data with Investigation File Authoring Tool version 0.1.0 on 24/05/2018 - This metadata file is CC0
ONTOLOGY SOURCE REFERENCE
Term Source Name	NCBITAXON	UBERON	PATO	EFO	OBI	ERO
Term Source File	http://data.bioontology.org/ontologies/NCBITAXON	http://data.bioontology.org/ontologies/UBERON	http://data.bioontology.org/ontologies/PATO	http://data.bioontology.org/ontologies/EFO	http://data.bioontology.org/ontologies/OBI	http://data.bioontology.org/ontologies/ERO
Term Source Version	2016AB	releases/2014-06-15	unknown	2.95	2014-08-18	2013-08-02
Term Source Description	National Center for Biotechnology Information (NCBI) Organismal Classification	Uber Anatomy Ontology	Phenotypic Quality Ontology	Experimental Factor Ontology	Ontology for Biomedical Investigations	Eagle-I Research Resource Ontology
INVESTIGATION
Investigation Identifier
Investigation Title
Investigation Description
Investigation Submission Date
Investigation Public Release Date
INVESTIGATION PUBLICATIONS
Investigation PubMed ID
Investigation Publication DOI
Investigation Publication Author List
Investigation Publication Title
Investigation Publication Status
Investigation Publication Status Term Accession Number
Investigation Publication Status Term Source REF
INVESTIGATION CONTACTS
Investigation Person Last Name
Investigation Person Mid Initials
Investigation Person First Name
Investigation Person Address
Investigation Person Phone
Investigation Person Fax
Investigation Person Email
Investigation Person Affiliation
Investigation Person Roles
Investigation Person Roles Term Accession Number
Investigation Person Roles Term Source REF
STUDY
Study Identifier	10.1038/sdata.2018.131
Study Title	Transcriptome sequencing and molecular markers discovery in the gonads of Portunus sanguinolentus
Study Submission Date	11/01/2018
Study Public Release Date	10/07/2018
Study Description	http://www.nature.com/articles/sdata2018131#abstract
Study File Name	s_study_Ma.txt
Comment[Subject Keywords]	//;//;///
Comment[Manuscript Licence]	CC BY-4.0
Comment[Experimental Metadata Licence]	CC0
Comment[Supplementary Information File Name]	
Comment[Supplementary Information File Type]	x-zip-compressed
Comment[Supplementary Information File URL]	http://www.nature.com/articles/sdata2018131#supplementary-information
Comment[Data Repository]	NCBI Sequence Read Archive;GenBank;figshare
Comment[Data Record Accession]	SRX3324256;GFZC01000000;doi:10.6084/m9.figshare.c.3972747
Comment[Data Record URI]	https://www.ncbi.nlm.nih.gov/sra/SRX3324256;https://www.ncbi.nlm.nih.gov/nuccore/GFZC01000000;https://doi.org/10.6084/m9.figshare.c.3972747
STUDY DESIGN DESCRIPTORS
Study Design Type	transcription profiling design
Study Design Type Term Accession Number	OBI:0001430
Study Design Type Term Source REF	OBI
STUDY PUBLICATIONS
Study PubMed ID
Study Publication DOI
Study Publication Author List
Study Publication Title
Study Publication Status
Study Publication Status Term Accession Number
Study Publication Status Term Source REF
STUDY FACTORS
Study Factor Name
Study Factor Type
Study Factor Type Term Accession Number
Study Factor Type Term Source REF
STUDY ASSAYS
Study Assay Measurement Type	transcription profiling assay
Study Assay Measurement Type Term Accession Number	OBI:0000424
Study Assay Measurement Type Term Source REF	ERO
Study Assay Technology Type	RNA sequencing
Study Assay Technology Type Term Accession Number	OBI:0001177
Study Assay Technology Type Term Source REF	OBI
Study Assay Technology Platform	""
Study Assay File Name	a_assay_Ma.txt
STUDY PROTOCOLS
Study Protocol Name	RNA extraction	cDNA library and Illumina sequencing	De novo assembly	Functional annotation	Identification of SSRs and SNPs
Study Protocol Type	total RNA extraction	RNA sequencing	sequence assembly process	sequence annotation	sequence feature annotation
Study Protocol Type Term Accession Number	OBI:0000855	OBI:0001177	OBI:0001872	OBI:0001944	OBI:0000905
Study Protocol Type Term Source REF	OBI	OBI	OBI	OBI	OBI
Study Protocol Description					
Study Protocol URI	""	""	""	""	""
Study Protocol Version					
Study Protocol Parameters Name	""	instrument; manufacturer	""	""	""
Study Protocol Parameters Name Term Accession Number	""	""	""	""	""
Study Protocol Parameters Name Term Source REF	""	""	""	""	""
Study Protocol Components Name	""	""	""	""	""
Study Protocol Components Type	""	""	""	""	""
Study Protocol Components Type Term Accession Number	""	""	""	""	""
Study Protocol Components Type Term Source REF	""	""	""	""	""
STUDY CONTACTS
Study Person Last Name	Zhang	Miao	Wu	Lin	You	Wang	Aweya	Ma
Study Person First Name	Yin	Guidong	Qingyang	Fan	Cuihong	Shuqi	Jude Juventus	Hongyu
Study Person Mid Initials								
Study Person Email	""	""	""	""	""	""	""	mahy@stu.edu.cn
Study Person Phone								
Study Person Fax								
Study Person Address								
Study Person Affiliation	Guangdong Provincial Key Laboratory of Marine Biotechnology, Shantou University, Shantou 515063, China	Guangdong Provincial Key Laboratory of Marine Biotechnology, Shantou University, Shantou 515063, China	Guangdong Provincial Key Laboratory of Marine Biotechnology, Shantou University, Shantou 515063, China	Guangdong Provincial Key Laboratory of Marine Biotechnology, Shantou University, Shantou 515063, China	Guangdong Provincial Key Laboratory of Marine Biotechnology, Shantou University, Shantou 515063, China	Guangdong Provincial Key Laboratory of Marine Biotechnology, Shantou University, Shantou 515063, China	Guangdong Provincial Key Laboratory of Marine Biotechnology, Shantou University, Shantou 515063, China	Guangdong Provincial Key Laboratory of Marine Biotechnology, Shantou University, Shantou 515063, China
Study Person Roles								
Study Person Roles Term Accession Number								
Study Person Roles Term Source REF								
Comment[Study Person ORCID]								0000-0003-2299-503X
Comment[Funder]								
Comment[FundRef ID]								
Comment[Funder Term Source REF]								
Comment[Grant Identifier]								
