# Supplementary material for: Transcriptome sequencing and molecular markers discovery in the gonads of Portunus sanguinolentus
Source: Sci Data. 2018 Jul 10;5:180131. doi: 10.1038/sdata.2018.131 (PMC6038849; doi:10.1038/sdata.2018.131)
Supplement: Supplementary file 1 [file sdata2018131-isa1.zip › s_study_Ma.txt]

Source Name	Characteristics[organism]	Term Source REF	Term Accession Number	Characteristics[organism part]	Term Source REF	Term Accession Number	Characteristics[sex]	Term Source REF	Term Accession Number	Protocol REF	Sample Name	Material Type	Term Source REF	Term Accession Number
Portunus sanguinolentus individual	Portunus sanguinolentus	NCBITAXON	NCBITaxon:411673	testis	UBERON	UBERON:0000473	male	PATO	PATO:0000384	RNA extraction	HXX_1	total RNA	EFO	EFO:0004964
Portunus sanguinolentus individual	Portunus sanguinolentus	NCBITAXON	NCBITaxon:411673	testis	UBERON	UBERON:0000473	male	PATO	PATO:0000384	RNA extraction	HXX_2	total RNA	EFO	EFO:0004964
Portunus sanguinolentus individual	Portunus sanguinolentus	NCBITAXON	NCBITaxon:411673	testis	UBERON	UBERON:0000473	male	PATO	PATO:0000384	RNA extraction	HXX_3	total RNA	EFO	EFO:0004964
Portunus sanguinolentus individual	Portunus sanguinolentus	NCBITAXON	NCBITaxon:411673	testis	UBERON	UBERON:0000473	male	PATO	PATO:0000384	RNA extraction	HXX_4	total RNA	EFO	EFO:0004964
Portunus sanguinolentus individual	Portunus sanguinolentus	NCBITAXON	NCBITaxon:411673	ovary	UBERON	UBERON:0000992	female	PATO	PATO:0000383	RNA extraction	HXC_1	total RNA	EFO	EFO:0004964
Portunus sanguinolentus individual	Portunus sanguinolentus	NCBITAXON	NCBITaxon:411673	ovary	UBERON	UBERON:0000992	female	PATO	PATO:0000383	RNA extraction	HXC_2	total RNA	EFO	EFO:0004964
Portunus sanguinolentus individual	Portunus sanguinolentus	NCBITAXON	NCBITaxon:411673	ovary	UBERON	UBERON:0000992	female	PATO	PATO:0000383	RNA extraction	HXC_3	total RNA	EFO	EFO:0004964
Portunus sanguinolentus individual	Portunus sanguinolentus	NCBITAXON	NCBITaxon:411673	ovary	UBERON	UBERON:0000992	female	PATO	PATO:0000383	RNA extraction	HXC_4	total RNA	EFO	EFO:0004964
