# Supplementary material for: Transcriptome sequencing and molecular markers discovery in the gonads of Portunus sanguinolentus
Source: Sci Data. 2018 Jul 10;5:180131. doi: 10.1038/sdata.2018.131 (PMC6038849; doi:10.1038/sdata.2018.131)
Supplement: Supplementary file 1 [file sdata2018131-isa1.zip › a_assay_Ma.txt]

Sample Name	Protocol REF	Parameter Value[instrument]	Parameter Value[manufacturer]	Assay Name	Raw Data File	Comment[Data Repository]	Comment[Data Record Accession]	Comment[Data Record URI]	Protocol REF	Derived Data File	Comment[Data Repository]	Comment[Data Record Accession]	Comment[Data Record URI]	Protocol REF	Protocol REF	Derived Data File	Comment[Data Repository]	Comment[Data Record Accession]	Comment[Data Record URI]
HXX_1	cDNA library and Illumina sequencing	Illumina HiSeq 2500	Illumina	HXX_1_SRR6216182	SRX3324256	NCBI Sequence Read Archive	SRX3324256	https://www.ncbi.nlm.nih.gov/sra/SRX3324256	De novo assembly	GFZC01000000	GenBank	GFZC01000000	https://www.ncbi.nlm.nih.gov/nuccore/GFZC01000000	Functional annotation	Identification of SSRs and SNPs	doi:10.6084/m9.figshare.c.3972747	figshare	doi:10.6084/m9.figshare.c.3972747	https://doi.org/10.6084/m9.figshare.c.3972747
HXX_2	cDNA library and Illumina sequencing	Illumina HiSeq 2500	Illumina	HXX_2_SRR6216182	SRX3324256	NCBI Sequence Read Archive	SRX3324256	https://www.ncbi.nlm.nih.gov/sra/SRX3324256	De novo assembly	GFZC01000000	GenBank	GFZC01000000	https://www.ncbi.nlm.nih.gov/nuccore/GFZC01000000	Functional annotation	Identification of SSRs and SNPs	doi:10.6084/m9.figshare.c.3972747	figshare	doi:10.6084/m9.figshare.c.3972747	https://doi.org/10.6084/m9.figshare.c.3972747
HXX_3	cDNA library and Illumina sequencing	Illumina HiSeq 2500	Illumina	HXX_3_SRR6216182	SRX3324256	NCBI Sequence Read Archive	SRX3324256	https://www.ncbi.nlm.nih.gov/sra/SRX3324256	De novo assembly	GFZC01000000	GenBank	GFZC01000000	https://www.ncbi.nlm.nih.gov/nuccore/GFZC01000000	Functional annotation	Identification of SSRs and SNPs	doi:10.6084/m9.figshare.c.3972747	figshare	doi:10.6084/m9.figshare.c.3972747	https://doi.org/10.6084/m9.figshare.c.3972747
HXX_4	cDNA library and Illumina sequencing	Illumina HiSeq 2500	Illumina	HXX_4_SRR6216182	SRX3324256	NCBI Sequence Read Archive	SRX3324256	https://www.ncbi.nlm.nih.gov/sra/SRX3324256	De novo assembly	GFZC01000000	GenBank	GFZC01000000	https://www.ncbi.nlm.nih.gov/nuccore/GFZC01000000	Functional annotation	Identification of SSRs and SNPs	doi:10.6084/m9.figshare.c.3972747	figshare	doi:10.6084/m9.figshare.c.3972747	https://doi.org/10.6084/m9.figshare.c.3972747
HXC_1	cDNA library and Illumina sequencing	Illumina HiSeq 2500	Illumina	HXC_1_SRR6216182	SRX3324256	NCBI Sequence Read Archive	SRX3324256	https://www.ncbi.nlm.nih.gov/sra/SRX3324256	De novo assembly	GFZC01000000	GenBank	GFZC01000000	https://www.ncbi.nlm.nih.gov/nuccore/GFZC01000000	Functional annotation	Identification of SSRs and SNPs	doi:10.6084/m9.figshare.c.3972747	figshare	doi:10.6084/m9.figshare.c.3972747	https://doi.org/10.6084/m9.figshare.c.3972747
HXC_2	cDNA library and Illumina sequencing	Illumina HiSeq 2500	Illumina	HXC_2_SRR6216182	SRX3324256	NCBI Sequence Read Archive	SRX3324256	https://www.ncbi.nlm.nih.gov/sra/SRX3324256	De novo assembly	GFZC01000000	GenBank	GFZC01000000	https://www.ncbi.nlm.nih.gov/nuccore/GFZC01000000	Functional annotation	Identification of SSRs and SNPs	doi:10.6084/m9.figshare.c.3972747	figshare	doi:10.6084/m9.figshare.c.3972747	https://doi.org/10.6084/m9.figshare.c.3972747
HXC_3	cDNA library and Illumina sequencing	Illumina HiSeq 2500	Illumina	HXC_3_SRR6216182	SRX3324256	NCBI Sequence Read Archive	SRX3324256	https://www.ncbi.nlm.nih.gov/sra/SRX3324256	De novo assembly	GFZC01000000	GenBank	GFZC01000000	https://www.ncbi.nlm.nih.gov/nuccore/GFZC01000000	Functional annotation	Identification of SSRs and SNPs	doi:10.6084/m9.figshare.c.3972747	figshare	doi:10.6084/m9.figshare.c.3972747	https://doi.org/10.6084/m9.figshare.c.3972747
HXC_4	cDNA library and Illumina sequencing	Illumina HiSeq 2500	Illumina	HXC_4_SRR6216182	SRX3324256	NCBI Sequence Read Archive	SRX3324256	https://www.ncbi.nlm.nih.gov/sra/SRX3324256	De novo assembly	GFZC01000000	GenBank	GFZC01000000	https://www.ncbi.nlm.nih.gov/nuccore/GFZC01000000	Functional annotation	Identification of SSRs and SNPs	doi:10.6084/m9.figshare.c.3972747	figshare	doi:10.6084/m9.figshare.c.3972747	https://doi.org/10.6084/m9.figshare.c.3972747
